# Supplementary material for: Single cell analysis via mass cytometry of spontaneous intestinal perforation reveals alterations in small intestinal innate and adaptive mucosal immunity
Source: Front Immunol. 2023 Feb 7;14:995558. doi: 10.3389/fimmu.2023.995558 (PMC9941693; doi:10.3389/fimmu.2023.995558)
Supplement: Supplementary Table 1 — Surface CyTOF antibody panel. [file Table_1.xlsx]

## Sheet: Sheet1
Supplementary Table 1: Surface CyTOF antibody panel
Metal Tag	Marker	Clone	Vendor
89Y	CD45	HI30	Standard Biotools
113In	EPCAM	9C4	BioLegend
115In	CD11c	Bu15	BioLegend
141Pr	c-kit	104D2	BioLegend
142Nd	CD19	HIB19	BioLegend
143Nd	HLA-DR	L243	Standard Biotools
144Nd	CD64	10.1	BioLegend
145Nd	cRTH2	BM16	BioLegend
146Nd	CD8a	RPA-T8	BioLegend
147Sm	CD69	FN50	BioLegend
148Nd	CD103	Ber-ACT8	BioLegend
149Sm	CD25	2A3	Standard Biotools
150Nd	CD38	HIT2	BioLegend
151Eu	CD56	NCAM16.2	BD Biosciences
152Sm	CD14	M5E2	BioLegend
153Eu	CD45RA	HI100	BioLegend
154Sm	CD163	GHI/61	BioLegend
155Gd	CD27	L128	Standard Biotools
156Gd	CCR4	SIDI8BEE	BioLegend
158Gd	CD3	UCHT1	BioLegend
159Tb	CCR7	G043H7	Standard Biotools
160Gd	IgGk	MHK-49	Standard Biotools
161Dy	CD16	3G8	BioLegend
163Dy	CXCR3	G025H7	Standard Biotools
164Dy	CD15	W6D3	Standard Biotools
165Ho	LAG-3	11C3C65	Standard Biotools
166Er	CD24	ML5	BioLegend
167Er	LOX-1	HIT2	R&D Systems
168Er	CCR6	G034E3	BioLegend
169Tm	CD11b	M1/70	BioLegend
171Yb	CD127	eBioRDR5	eBioscience
172Yb	IgM	MHM-88	BioLegend
173Yb	CD335	9E2	BioLegend
174Yb	CD4	SK3	Standard Biotools
175Lu	CD66b	G10F5	BioLegend
209Bi	CXCR5	MU5UBEE	eBioscience
