# Supplementary material for: Single cell analysis via mass cytometry of spontaneous intestinal perforation reveals alterations in small intestinal innate and adaptive mucosal immunity
Source: Front Immunol. 2023 Feb 7;14:995558. doi: 10.3389/fimmu.2023.995558 (PMC9941693; doi:10.3389/fimmu.2023.995558)
Supplement: Supplementary Table 2 — Antibody cocktail for PMA/Ionomycin stimulation CyTOF experiment. [file Table_2.xlsx]

## Sheet: Sheet1
Supplementary table 2 CyTOF cytokine antibody panel
Metal Tag	Marker	Clone	Vendor
89Y	CD45	HI30	Standard Biotools
113In	EPCAM	9C4	BioLegend
115In	CD11c	Bu15	BioLegend
141Pr	c-kit	104D2	BioLegend
142Nd	CD19	HIB19	BioLegend
143Nd	HLA-DR	L243	Standard Biotools
144Nd	TNFa	MAb11	BioLegend
145Nd	cRTH2	BM16	BioLegend
146Nd	CD8a	RPA-T8	BioLegend
147Sm	CD69	FN50	BioLegend
148Nd	TLR4	HTA125	BioLegend
149Sm	CD25	2A3	Standard Biotools
150Nd	IL22	22URTI	Standard Biotools
151Eu	CD56	NCAM16.2	BD Biosciences
152Sm	CD14	M5E2	Biolegend
153Eu	CD45RA	HI100	Biolegend
154Sm	TCRgd	TCRgd-B1	Biolegend
155Gd	CD27	L128	Standard Biotools
156Gd	IL6	MQ2-13AS	Standard Biotools
158Gd	CD3	UCHT1	Biolegend
159Tb	TLR9	eB72-1665	Biolegend
160Gd	IFNg	4S.B3	BioLegend
161Dy	Ki67	8D5	Cell Signaling Technologies
163Dy	CXCR3	G025H7	Standard Biotools
164Dy	IL13	JES10-5A2	BioLegend
165Ho	FoxP3	PCH101	eBioscience
166Er	IL2	MQ1-17H12	Standard Biotools
167Er	CCR7	G043H7	Standard Biotools
168Er	CCR6	G034E3	BioLegend
169Tm	IL17a	BL168	Standard Biotools
170Er	IL8	6217	R&D Systems
172Yb	IL21	3A3-N2	Standard Biotools
173Yb	CD335	9E2	BioLegend
174Yb	CD4	SK3	Standard Biotools
175Lu	CD66b	G10F5	BioLegend
176Yb	IL10	JES3-19F1	BioLegend
209Bi	CXCR5	MU5UBEE	eBioscience
